# Supplementary material for: Propylene Production via Oxidative Dehydrogenation of Propane with Carbon Dioxide over Composite MxOy-TiO2 Catalysts
Source: Nanomaterials (Basel). 2023 Dec 28;14(1):86. doi: 10.3390/nano14010086 (PMC10780612; doi:10.3390/nano14010086)
Supplement: Supplementary file 1 [file nanomaterials-14-00086-s001.zip]

Archive with 1 entries (1 files):
- nanomaterials-2763430-supplementary.pdf
